# Supplementary material for: From cis-Lobeline to trans-Lobeline: Study on the Pharmacodynamics and Isomerization Factors
Source: Molecules. 2022 Sep 22;27(19):6253. doi: 10.3390/molecules27196253 (PMC9573392; doi:10.3390/molecules27196253)
Supplement: Supplementary file 1 [file molecules-27-06253-s001.zip]

Archive with 1 entries (1 files):
- molecules-1889787-supplementary.pdf
